# Supplementary material for: Evaluating Rabies Test Accuracy: A Systematic Review and Meta-Analysis of Human and Canine Diagnostic Methods
Source: Diagnostics (Basel). 2025 Feb 8;15(4):412. doi: 10.3390/diagnostics15040412 (PMC11854560; doi:10.3390/diagnostics15040412)
Supplement: Supplementary file 1 [file diagnostics-15-00412-s001.zip]

Archive with 1 entries (1 files):
- diagnostics-3429777-supplementary.pdf
